# Supplementary material for: Initial Insights into the Genetic Variation Associated with Metformin Treatment Failure in Youth with Type 2 Diabetes
Source: Pediatr Diabetes. Author manuscript; Available in PMC 2024 Apr 8. (PMC11000826; doi:10.1155/2023/8883199)
Supplement: Supplementary Material [file NIHMS1955164-supplement-Supplementary_Material.xls]

## Sheet: Table 1-Top GWAS findings
Table 1: Nominally significant GWAS findings with a P value < 1 x 10-6
#CHROM	BEG	END	MARKER_ID	Effect_allele	P value	Hazard ratio (HR) for metformin failure	HR lower 95% CI	HR upper 95% CI	MAF	rs#	Nearest gene	Top associated trait on T2D knowledge portal	Related trait on portal
5	149321776	149321776	chr5:149321776:C:T	T	1.65e-07	0.42	0.3	0.58	0.0625	rs10040292	AFAP1L1 intron	Waist-hip ratio adj BMI, p-value=8.67e-6, beta=-0.0414 in GIANT-UK Biobank GWAS Meta-analysis	Insulin sensitivity, p-value=0.005159, beta=0.4433 in GENESIS GWAS
4	129436566	129436566	chr4:129436566:C:T	T	1.83e-07	0.5	0.39	0.65	0.1062	rs9996721	Close to C4orf33	Urinary sodium excretion, p-value=0.0003, beta=-0.0064 in UK Biobank urinary sodium and potassium excretion GWAS	Fasting insulin adj BMI, p-value=0.05971, beta=0.0242 in several datasets
6	24058036	24058036	chr6:24058036:C:G	G	2.39e-07	0.4	0.29	0.57	0.0546	rs9358746	Close to NRSN1	Iron deficiency, p-value=0.001093, OR=1.1923 in GERA additive model age-related GWAS	Disposition index adj BMI, p-value=0.05173, beta=-0.074 in IVGTT-Based Insulin Secretion GWAS
10	115789989	115789989	chr10:115789989:A:G	G	5.79e-07	0.46	0.34	0.62	0.0685	rs76195229	ATRNL1 intron (Interacts with MC4R)	Creatine kinase, p-value=0.02407, beta=-0.0467 in several datasets	Disposition index adj BMI, p-value=0.02622, beta=0.2064 in IVGTT-Based Insulin Secretion GWAS
7	53995198	53995198	chr7:53995198:C:G	G	7.35e-07	0.5	0.39	0.66	0.0982	rs4947856	Close to VSTM2A	eGFR-cys (serum cystatin C), p-value=0.000486, beta=-0.0134 in CKDGen 1000G GWAS-eGFRcys associations	Insulin sensitivity adj BMI, p-value=0.02235, beta=0.1142 in GENESIS GWAS
2	179285708	179285708	chr2:179285708:C:T	T	8.32e-07	0.53	0.41	0.68	0.1687	rs1388182	Close to SESTD1	Left ventricular ejection fraction, p-value=0.0046, beta=-0.0445 in UK Biobank Cardiac MRI LV GWAS	Matsuda insulin sensitivity index (ISI), p-value=0.03244, beta=0.13 in MAGIC insulin secretion during OGTT GWAS
6	104958449	104958449	chr6:104958449:C:T	T	9.55e-07	0.49	0.36	0.65	0.0734	rs76236717	LIN28B intron	Heart failure, p-value=0.007144, OR=1.0364 in several datasets	Insulin secretion rate, p-value=0.02634, beta=-0.1634 in IVGTT-Based Insulin Secretion GWAS
8	43596695	43596695	chr8:43596695:C:T	T	1.17e-06	0.44	0.32	0.62	0.0635	rs115911409	Close to POTEA	Uric acid, p-value=0.0004135, beta=-0.1416 in Middle Eastern Qatari population WGS	Type 2 diabetes adj BMI, p-value=0.098, OR=1.3231 in several datasets
16	12539602	12539602	chr16:12539602:C:T	T	1.62e-06	0.52	0.4	0.68	0.0942	rs11645654	SNX29 intron	Coronary artery disease, p-value=0.0008661, OR=0.9774 in several datasets	Insulin sensitivity adj BMI, p-value=0.01076, beta=0.0938 in GENESIS GWAS

## Sheet: Table 2- Replication cohorts
Table 2: Primary outcome and models used in replication analyses
Cohort	Reference	Participant characterestics	Sample size	Primary outcome	Covariates
Metformin Genetics Consortium (MetGen)	10	Type 2 diabetes	7812	Change in HbA1C	baseline HbA1c, adherence, metformin dose, creatinine clearance and treatment scheme (whether on metformin monotherapy or dual therapy of metformin add-on to sulfonylureas) and the first 10 principal components (PCs)
Diabetes Prevention Program	22	Prediabetes	1763	Diabetes incidence	age, sex, and the first 10 PCs
The Study to Understand the Genetics of the Acute Response to Metformin and Glipizide in Humans	23	Risk factors for type 2 diabetes; Medication naïve	807	Acute change in fasting glucose adjusting for baseline glucose	age, sex,body mass index and the first 10 PCs.

## Sheet: Table 3- Replication analyses 
Table 3: Results of replication analyses
TODAY STUDY														SUGAR-MGH												DPP				METGEN
#CHROM	BEG	END	MARKER_ID	Effect_allele	P value	Hazard ratio (HR) for metformin failure	HR lower 95% CI	HR upper 95% CI	MAF	rs#	Nearest gene	Top associated trait on T2D knowledge portal	Related trait on portal	allele A	allele B (effect allele)	MAF	P value	Beta (effect size)	Direction of effect in relation to TODAY	A2	A1 (effect allele)	MAF	Beta (Effect size)	Standard error	P value	HR (95% CI)	P value for GxE	Imputation info score	Direction of effect in relation to TODAY	RSID	Chr:position	Effect allele	Non-effect allele	EAF	Samples available	Beta ± SE	P value
5	149321776	149321776	chr5:149321776:C:T	T	1.65e-07	0.42	0.3	0.58	0.0625	rs10040292	AFAP1L1 intron	Waist-hip ratio adj BMI, p-value=8.67e-6, beta=-0.0414 in GIANT-UK Biobank GWAS Meta-analysis	Insulin sensitivity, p-value=0.005159, beta=0.4433 in GENESIS GWAS	C	T	0.049997	0.98261	-0.00136047	Same	C	T	0.037424	-0.03828	0	0.952	0.9624 (0.274-3.381)	0.945	0.939	Same	rs10040292	5: 148701339	T	C	0.009	8316	-0.078 ± 0.082	0.34
4	129436566	129436566	chr4:129436566:C:T	T	1.83e-07	0.5	0.39	0.65	0.1062	rs9996721	Close to C4orf33	Urinary sodium excretion, p-value=0.0003, beta=-0.0064 in UK Biobank urinary sodium and potassium excretion GWAS	Fasting insulin adj BMI, p-value=0.05971, beta=0.0242 in several datasets	C	T	0.131031	0.888713	-0.00651633	Same	C	T	0.126491	0.03971	0	0.912	1.041 (0.5147-2.103)	0.838	0.909	Opposite	rs9996721	4: 130357721	T	C	0.144	10519	0.01 ± 0.018	0.58
6	24058036	24058036	chr6:24058036:C:G	G	2.39e-07	0.4	0.29	0.57	0.0546	rs9358746	Close to NRSN1	Iron deficiency, p-value=0.001093, OR=1.1923 in GERA additive model age-related GWAS	Disposition index adj BMI, p-value=0.05173, beta=-0.074 in IVGTT-Based Insulin Secretion GWAS	C	G	0.0705824	0.818468	-0.014083	Same	C	G	0.07539	-0.1397	0	0.743	0.8696 (0.3779-2.001)	0.701	0.992	Same	rs9358746	6 24058264	G	C	0.071	12576	0.008 ± 0.022	0.71
10	115789989	115789989	chr10:115789989:A:G	G	5.79e-07	0.46	0.34	0.62	0.0685	rs76195229	ATRNL1 intron (Interacts with MC4R)	Creatine kinase, p-value=0.02407, beta=-0.0467 in several datasets	Disposition index adj BMI, p-value=0.02622, beta=0.2064 in IVGTT-Based Insulin Secretion GWAS	A	G	0.0404802	0.075652	0.137797	Opposite	A	G	0.032838	0.4519	0	0.483	1.571 (0.4447-5.552)	0.39	0.95	Opposite	rs76195229	10 117549500	G	A	0.004	7048	0.336 ± 0.125	0.007
7	53995198	53995198	chr7:53995198:C:G	G	7.35e-07	0.5	0.39	0.66	0.0982	rs4947856	Close to VSTM2A	eGFR-cys (serum cystatin C), p-value=0.000486, beta=-0.0134 in CKDGen 1000G GWAS-eGFRcys associations	Insulin sensitivity adj BMI, p-value=0.02235, beta=0.1142 in GENESIS GWAS	C	G	0.0875415	0.491574	-0.0385151	Same	C	G	0.08149	0.1491	0	0.734	1.161 (0.4914-2.742)	0.881	0.925	Opposite	rs4947856	7 54062891	G	C	0.085	10519	0.0112 ± 0.02	0.56
2	179285708	179285708	chr2:179285708:C:T	T	8.32e-07	0.53	0.41	0.68	0.1687	rs1388182	Close to SESTD1	Left ventricular ejection fraction, p-value=0.0046, beta=-0.0445 in UK Biobank Cardiac MRI LV GWAS	Matsuda insulin sensitivity index (ISI), p-value=0.03244, beta=0.13 in MAGIC insulin secretion during OGTT GWAS	C	T	0.0926623	0.969815	-0.00195398	Same	C	T	0.103482	0.4007	0	0.245	1.493 (0.7599-2.933)	0.416	0.838	Opposite	rs1388182	2 180150435	T	C	0.055	12582	0.01 ± 0.025	0.67
6	104958449	104958449	chr6:104958449:C:T	T	9.55e-07	0.49	0.36	0.65	0.0734	rs76236717	LIN28B intron	Heart failure, p-value=0.007144, OR=1.0364 in several datasets	Insulin secretion rate, p-value=0.02634, beta=-0.1634 in IVGTT-Based Insulin Secretion GWAS	C	T	0.0971908	0.199871	-0.0679398	Same	C	T	0.084484	-0.7016	0	0.134	0.4958 (0.198-1.241)	0.0882	0.954	Same	rs76236717	6 105406324	T	C	0.106	12581	-0.02 ± 0.018	0.27
8	43596695	43596695	chr8:43596695:C:T	T	1.17e-06	0.44	0.32	0.62	0.0635	rs115911409	Close to POTEA	Uric acid, p-value=0.0004135, beta=-0.1416 in Middle Eastern Qatari population WGS	Type 2 diabetes adj BMI, p-value=0.098, OR=1.3231 in several datasets	C	T	0.0343333	0.125714	-0.129499	Same	C	T	0.030653	-0.7751	0	0.26	0.4607 (0.1195-1.776)	0.377	0.993	Same	rs115911409	8 43451838	T	C	0.005	7048	0.099 ± 0.142	0.49
16	12539602	12539602	chr16:12539602:C:T	T	1.62e-06	0.52	0.4	0.68	0.0942	rs11645654	SNX29 intron	Coronary artery disease, p-value=0.0008661, OR=0.9774 in several datasets	Insulin sensitivity adj BMI, p-value=0.01076, beta=0.0938 in GENESIS GWAS	C	T	0.132012	0.544732	-0.0280938	Same	C	T	0.122047	-0.2651	0	0.468	0.7671 (0.3752-1.568)	0.427	0.994	Same	rs11645654	16 12633459	T	C	0.162	12581	-0.001 ± 0.015	0.94
11	37327400	37327400	chr11:37327400:T:C	C	1.87e-06	0.48	0.36	0.65	0.0883	rs4641440	Close to IFTAP	Serum albumin, p-value=0.03318, beta=0.0347 in several datasets	Adiponectin, p-value=0.064, beta=1.8545 in several datasets	T	C	0.0366629	0.427043	-0.0596888	Same	T	C	0.043592	-0.08805	0	0.866	0.9157 (0.3289-2.55)	0.69	0.956	Same	rs4641440	11 37348950	C	T	0.002	7048	0.235 ± 0.223	0.29

## Sheet: Table 4- Lookup of variants
Table 4: Lookup of variants relevant to metformin response in adults and metformin transport
SNP	Position	Nearest gene	Effect_allele	Non_effect_allele	MAF	Direction of metformin response	Hazard ratio	P value	Direction of effect in relation to TODAY
rs8192675	3:171007094	SLC2A2	C	T	0.4821	better	1.03	0.75	opposite
rs3889348	7:5298844	SLC29A4	G	A	0.2798	worse	1.05	0.63	opposite
rs2162145	8:67747912	CPA6	T	C	0.4514	better	0.9	0.29	same
rs11212617	11:108412434	ATM	C	A	0.4821	better	1.04	0.7	same
rs254271	19:54127382	PRPF31	C	G	0.2966	worse	0.898	0.28	opposite
rs202220802	6:160139848	SLC22A1			0.1508		0.97	0.81
rs12208357	6:160122116	SLC22A1			0.0268		0.83	0.49
rs12943590	17:19716685	SLC47A2			0.2748		0.999	0.99
rs2076828	6:160451754	SLC22A3			0.3819		0.98	0.84
rs2289669	17:19560030	SLC47A1			0.3155		1.12	0.28
rs272893	5:132327369	SLC22A4			0.3244		0.99	0.88
rs316019	6:160249250	SLC22A2			0.0913		0.85	0.28
rs34130495	6:160139792	SLC22A1			0.0109		1.23	0.69
rs622342	6:160151834	SLC22A1			0.2887		1.12	0.29
rs8065082	17:19561878	SLC47A1			0.4355		1.03	0.71

## Sheet: Table 5- pPS QC analysis 
Table 4: Quality control tests using partitioned polygenic scores (pPS) on metabolic traits
Trait~Cluster risk score+age+sex+PC1-10
Cluster	Beta cell	Proinsulin	Obesity	Lipodystrophy	Liver/lipid
Baseline log10 triglyceride
β	-0.00075	-0.0064	0.0019	0.0013	-0.0027
P value	0.68	0.16	0.44	0.62	0.35
Baseline log10 fasting insulin
β	-0.0043	-0.0029	0.0026	0.0034	0.0044
P value	0.067	0.61	0.42	0.29	0.25
Baseline HDL
β	0.021	-0.057	0.098	-0.091	0.032
P value	0.77	0.75	0.31	0.35	0.78
Baseline BMIZ
β	0.00082	0.015	0.0087	0.0052	0.011
p-value	0.83	0.11	0.089	0.31	0.07

## Sheet: Table 6-pPS results
Table 6- Results of pPS analysis
Association of baseline traits with cluster genetic scores							Association of 6 months change in traits with cluster genetic scores							Metformin survival test on cluster genetic scores
Baseline traits (sometimes natual-log-transformed)~Cluster risk score (CRS)+age+sex+PC1-3+rosig+lifestyle							delta traits~CRS+baseline traits(sometimes natural-log-transformed)+age+sex+PC1-3+rosig+lifestyle							h(t)~h(t0)*exp(beta*CRS+beta*AGEBASE+beta*sex+beta*PC1-3+beta*Rosig+beta*Lifestyle)
Cluster	Beta cell	Proinsulin	Obesity	Lipodystrophy	Liver/lipid		Cluster	Beta cell	Proinsulin	Obesity	Lipodystrophy	Liver/lipid		Cluster	Beta cell	Proinsulin	Obesity	Lipodystrophy	Liver/lipid
ln(Fasting glucose baseline)							ΔFasting glucose
β	0.0018	0.00021	-0.0027	0.0025	0.001		β	-0.41	-0.093	-0.26	-0.18	-0.11		HR	0.995	0.99	1.02	1.02	0.99
P value	0.27	0.96	0.23	0.27	0.7		P value	0.11	0.88	0.45	0.59	0.8		P value	0.7	0.76	0.33	0.22	0.68
ln(Fasting insulin baseline)							ΔFasting insulin
β	-0.0097	-0.0066	0.0064	0.0081	0.013		β	-0.086	-0.28	-0.35	-0.21	-0.075
P value	0.066	0.62	0.38	0.26	0.13		P value	0.65	0.54	0.17	0.41	0.81
ln(insulin sensiitivity index), 1/Fasting insulin							Δinsulin sensitivity index, 1/Fasting insulin
β	0.009	0.0066	-0.0071	-0.0088	-0.015		β	0.00025	0.00052	-0.00045	-0.00048	-0.0006
P value	0.1	0.62	0.34	0.24	0.092		P value	0.52	0.57	0.38	0.35	0.34
ln(Insulinogenic index),△I30/△G30							ΔInsulinogenic index, △I30/△G30
β	-0.02	0.0071	0.021	-0.0036	0.0095		β	0.0092	0.0048	-0.04	0.0017	0.054
P value	0.02	0.74	0.066	0.76	0.5		P value	0.71	0.94	0.22	0.96	0.17
ln(C peptide index) △C30/△G30							ΔC peptide index, △C30/△G30
β	-0.013	0.0023	0.011	0.0063	0.014		β	-0.0011	0.00075	0.00037	0.0022	0.0033
P value	0.075	0.9	0.24	0.51	0.24		P value	0.42	0.82	0.84	0.21	0.13
ln(oral disposition index), 1/IF × △I30/△G30 and 1/IF × △C30/△G30							Δoral disposition index, 1/IF × △I30/△G30 and 1/IF × △C30/△G30
β	-0.0054	0.011	0.014	-0.00073	-0.0064		β	5.481e-05	0.00051	-0.0019	0.00048	0.0034
P value	0.49	0.56	0.18	0.94	0.6		P value	0.96	0.86	0.22	0.76	0.067
C-peptide baseline							ΔC-peptide
β	-0.026	-0.02	0.0066	0.037	0.05		β	-0.022	-0.039	-0.016	-0.016	0.015
P value	0.047	0.54	0.71	0.039	0.019		P value	0.11	0.26	0.41	0.39	0.51
